# Supplementary material for: Combination Chemotherapy of Multidrug-resistant Early-stage Colon Cancer: Determining Optimal Dose Schedules by High-performance Computer Simulation
Source: Cancer Res Commun. 2023 Jan 9;3(1):21–30. doi: 10.1158/2767-9764.CRC-22-0271 (PMC9851383; doi:10.1158/2767-9764.CRC-22-0271)
Supplement: Table S1 — The 913 different dose schedules that cured all cancer cells in 100% of 50 simulation runs while retaining crypt function. [file crc-22-0271-s01.xlsx]

## Sheet: Combination_Cyto_and_Apop_MutB
Duration	Interval	Lethality	Duration (Apop)	Interval (Apop)	pTreatment
1	8	2	1	96	4
1	10	2.25	1	50	4.5
1	10	2.5	2	92	1.5
1	10	2.5	1	84	2.75
1	10	2.5	1	66	3.5
1	10	2.5	2	60	1.25
1	10	2.5	1	20	1
1	14	3.25	1	64	3.25
1	14	3.25	2	30	1
1	14	3.25	2	26	1
1	14	3.25	1	92	4
1	14	3.25	3	82	1
1	14	3.25	1	66	3.5
1	14	3.25	2	60	1.25
1	14	3.25	1	58	3.5
1	16	3.5	1	90	4.75
1	16	3.5	1	74	4.75
1	16	3.5	1	60	3.25
1	16	3.5	1	88	5
1	18	4	1	60	4
1	18	4	1	90	4
1	18	4	1	44	2.75
1	18	4	1	48	2.75
1	18	4	1	62	3.25
1	18	4	1	68	2.5
1	18	4	2	66	1.25
1	18	4	2	58	1.5
1	18	4	1	36	2.75
1	18	4.25	1	52	1.25
1	18	4.25	1	54	2
1	18	4.25	1	68	3.25
1	18	4.25	1	88	2
1	18	4.25	1	76	2.5
1	18	4.25	1	70	2.25
1	18	4.25	3	96	1
1	18	4.25	2	88	1.25
1	18	4.25	1	92	3.5
1	18	4.25	1	50	1.75
1	18	4.25	1	54	1.25
1	18	4.25	1	28	1
1	20	4	1	18	2
1	20	4.25	1	38	2.75
1	20	4.25	2	40	1.25
1	20	4.5	1	80	3.75
1	20	4.5	1	84	3.5
1	20	4.5	3	62	1
1	20	4.5	1	68	3.75
1	20	4.5	1	36	1
1	20	4.5	1	62	2.75
1	20	4.5	1	18	1
1	22	4.5	3	58	1
1	22	4.5	2	48	1.5
1	22	4.5	1	84	6
1	22	4.5	3	82	1.25
1	22	4.75	1	20	1.25
1	22	4.75	1	66	3.5
1	22	4.75	1	58	3.25
1	22	4.75	1	80	2.75
1	22	4.75	1	78	3.5
1	22	4.75	2	54	1.25
1	22	4.75	2	60	1.5
1	22	4.75	2	72	1.5
1	22	4.75	3	78	1
1	22	4.75	1	92	2.75
1	22	4.75	2	64	1.5
1	22	4.75	1	50	3
1	22	4.75	1	94	3.75
1	22	4.75	1	12	1
1	22	5	2	46	1
1	22	5	1	30	1.5
1	22	5	1	86	1
1	22	5	3	72	1
1	22	5	1	20	1
1	22	5	1	76	1.5
1	22	5	1	22	1
1	22	5	1	52	1.5
1	22	5	1	54	1
1	22	5	1	80	2
1	22	5	1	26	1.75
1	22	5	1	26	1
1	22	5	1	70	1.25
1	24	4.5	1	84	9.75
1	24	4.5	1	90	12.5
1	24	4.75	1	92	7.75
1	24	4.75	1	18	1.75
1	24	4.75	1	96	5.5
1	24	4.75	1	96	10
1	24	4.75	1	94	7
1	24	4.75	1	96	7.5
1	24	5	1	66	4
1	24	5	2	78	1.5
1	24	5	1	48	3.5
1	24	5	1	76	6
1	24	5	1	68	3.5
1	24	5	1	68	3
1	24	5.25	1	64	3.5
1	24	5.25	1	84	3.75
1	24	5.25	2	80	1.5
1	24	5.25	1	30	1.25
1	24	5.25	1	46	2
1	24	5.25	1	40	2.5
1	24	5.25	3	68	1
1	24	5.25	2	40	1
1	24	5.25	1	64	2.5
1	24	5.25	2	86	1.75
1	24	5.25	1	28	1.25
1	24	5.25	1	70	1.75
1	24	5.25	1	62	2.75
1	24	5.25	1	46	1
1	24	5.25	2	48	1
1	24	5.25	2	72	1.5
1	24	5.25	2	94	1.75
1	24	5.25	1	30	1
1	24	5.25	1	90	2.75
1	24	5.5	1	82	1.25
1	24	5.5	1	24	1
1	24	5.5	1	94	2.5
1	24	5.5	1	82	1.5
1	24	5.5	1	26	1.25
1	24	5.5	1	72	1.75
1	24	5.5	1	66	2
1	24	5.5	1	32	1
1	24	5.5	1	40	1.75
1	24	5.5	1	48	1.75
1	24	5.5	1	50	2.25
1	24	5.5	1	60	2.5
1	24	5.5	1	76	2.5
1	24	5.5	2	88	1
1	24	5.5	1	42	1.75
1	24	5.5	1	60	2
1	24	5.5	1	86	2
1	24	5.5	1	64	2.75
1	24	5.5	1	88	1.5
1	24	5.5	1	56	1.75
1	24	5.5	1	36	1.25
1	24	5.5	1	68	1.75
1	24	5.5	1	56	2.5
1	26	5	1	96	8
1	26	5	1	92	9.75
1	26	5	1	88	8
1	26	5	1	94	9.75
1	26	5	2	86	2.25
1	26	5.25	3	50	1
1	26	5.25	1	96	7.75
1	26	5.25	1	96	5.25
1	26	5.25	1	92	7
1	26	5.25	1	92	4.75
1	26	5.25	2	48	1.25
1	26	5.5	3	78	1
1	26	5.5	1	94	4.75
1	26	5.5	1	50	1.75
1	26	5.5	1	72	2.75
1	26	5.5	1	50	2.25
1	26	5.5	1	24	1
1	26	5.5	1	44	2
1	26	5.5	1	22	1.25
1	26	5.5	1	86	4.75
1	26	5.5	1	48	2.5
1	26	5.5	1	66	3.25
1	26	5.5	1	34	1.25
1	26	5.5	2	86	1.25
1	26	5.5	1	10	1
1	26	5.5	1	84	3.25
1	26	5.5	1	92	5.5
1	26	5.5	1	68	1.75
1	26	5.75	1	90	4.25
1	26	5.75	1	70	2.5
1	26	5.75	1	72	2.75
1	26	5.75	1	92	4.5
1	26	5.75	1	82	2
1	26	5.75	1	86	3
1	26	5.75	1	74	1
1	26	5.75	1	80	3.5
1	26	5.75	1	20	1
1	26	5.75	1	28	1.25
1	26	5.75	1	84	4.25
1	26	5.75	2	38	1
1	26	5.75	1	66	3
1	26	5.75	1	42	2.25
1	26	5.75	2	72	1
1	26	6	1	96	3
1	26	6	2	90	1.25
1	26	6	1	86	1.75
1	26	6	2	82	1.25
1	26	6	1	22	1
1	26	6	1	78	2.25
1	26	6	1	60	2.5
1	26	6	1	72	1.75
1	26	6	1	50	1
1	26	6	2	96	1.5
1	26	6	1	54	1.75
1	26	6	1	80	2.25
1	26	6	1	30	1.5
1	26	6	1	90	2.5
1	26	6	1	58	1
1	26	6	1	82	2.25
1	28	4.75	1	84	20
1	28	4.75	1	84	16.5
1	28	5.25	1	86	10.75
1	28	5.25	1	66	6.75
1	28	5.25	1	76	3.75
1	28	5.25	1	88	10
1	28	5.25	5	80	1
1	28	5.25	1	46	4.5
1	28	5.5	1	82	9.75
1	28	5.5	1	96	6.75
1	28	5.5	1	68	5
1	28	5.5	2	54	1.75
1	28	5.5	1	52	4.25
1	28	5.5	2	94	2.5
1	28	5.5	2	78	1.75
1	28	5.5	1	82	7.75
1	28	5.5	3	68	1.25
1	28	5.5	1	92	7.25
1	28	5.5	1	66	5
1	28	5.5	1	90	7.75
1	28	5.5	2	82	1.75
1	28	5.5	1	16	1.25
1	28	5.5	1	96	6
1	28	5.5	1	92	9.25
1	28	5.5	3	68	1
1	28	5.75	1	84	5.75
1	28	5.75	1	86	5.5
1	28	5.75	1	92	6
1	28	5.75	2	42	1.25
1	28	5.75	1	80	6.75
1	28	5.75	1	54	3
1	28	5.75	2	70	1.75
1	28	5.75	4	78	1
1	28	5.75	2	82	1.5
1	28	5.75	2	36	1
1	28	5.75	1	38	1.75
1	28	6	1	78	2.75
1	28	6	1	92	2
1	28	6	1	96	2
1	28	6	1	96	3.75
1	28	6	1	84	5.5
1	28	6	2	66	1.5
1	28	6	1	68	1.75
1	28	6	2	92	1.5
1	28	6	1	48	1.25
1	28	6	1	76	1.25
1	28	6	1	48	2
1	28	6	1	80	3.25
1	28	6	1	28	1
1	28	6	3	68	1
1	28	6	1	56	1.5
1	28	6	1	22	1.25
1	28	6.25	1	74	1.5
1	28	6.25	1	78	2.75
1	28	6.25	1	64	1
1	28	6.25	2	92	1.25
1	28	6.25	2	80	1.5
1	28	6.25	2	90	1.25
1	28	6.25	1	32	1.25
1	28	6.25	1	94	1.5
1	28	6.25	1	64	1.25
1	28	6.25	1	40	1.5
1	30	5.25	1	80	15.75
1	30	5.25	1	88	18
1	30	5.25	1	20	2.5
1	30	5.25	2	80	3.25
1	30	5.25	3	82	1.75
1	30	5.25	1	86	16.75
1	30	5.5	1	76	10.75
1	30	5.5	1	92	13.5
1	30	5.5	1	90	11.75
1	30	5.5	1	72	8
1	30	5.5	1	74	10
1	30	5.5	1	88	14.25
1	30	5.75	1	86	6.5
1	30	5.75	1	96	11.75
1	30	5.75	3	96	1.5
1	30	5.75	1	80	9
1	30	5.75	1	96	8.5
1	30	5.75	5	88	1
1	30	5.75	1	60	5
1	30	5.75	2	90	2
1	30	5.75	1	88	9
1	30	5.75	1	14	1.25
1	30	5.75	1	80	8
1	30	5.75	5	80	1
1	30	6	1	74	4.75
1	30	6	1	84	6.25
1	30	6	3	64	1
1	30	6	1	86	4
1	30	6	1	96	3.5
1	30	6	1	88	8.25
1	30	6	1	32	1.75
1	30	6	1	58	3
1	30	6	1	96	5.75
1	30	6	1	86	7.25
1	30	6	1	92	7.5
1	30	6	1	66	5.25
1	30	6	1	44	2.75
1	30	6	1	92	6.25
1	30	6	1	88	5
1	30	6	1	60	2.75
1	30	6	1	62	2.75
1	30	6	1	74	5.5
1	30	6	1	54	4
1	30	6.25	1	66	1.25
1	30	6.25	3	88	1.25
1	30	6.25	1	82	4.5
1	30	6.25	1	70	3.5
1	30	6.25	1	68	1.25
1	30	6.25	1	58	2
1	30	6.25	2	40	1.25
1	30	6.25	1	82	4.25
1	30	6.25	2	96	1.25
1	30	6.25	1	78	3
1	30	6.25	1	72	1.25
1	30	6.25	1	92	6
1	30	6.25	1	84	6.25
1	30	6.25	1	52	1.25
1	30	6.25	1	80	2
1	30	6.25	2	82	2
1	30	6.25	1	66	4.75
1	30	6.25	1	88	4
1	30	6.25	1	64	2.5
1	30	6.25	2	60	1.25
1	30	6.25	1	58	4.5
1	30	6.25	1	48	1.25
1	30	6.25	1	88	4.25
1	30	6.25	1	52	3.5
1	30	6.25	1	82	3.75
1	30	6.25	1	96	3
1	30	6.25	2	48	1
1	30	6.5	1	88	5.25
1	30	6.5	1	58	2.75
1	30	6.5	1	94	1.75
1	30	6.5	1	80	4.25
1	30	6.5	1	56	2.5
1	30	6.5	1	88	1.5
1	30	6.5	1	60	3.25
1	30	6.5	1	96	3.25
1	30	6.5	3	80	1.25
1	30	6.5	1	90	1
1	30	6.5	1	82	2
1	30	6.5	1	36	1
1	30	6.5	1	94	3.25
1	30	6.5	2	70	1.25
1	30	6.5	2	86	1
1	30	6.5	1	52	2
1	30	6.5	3	70	1
1	30	6.5	1	34	1.5
1	30	6.5	1	24	1
1	30	6.5	3	58	1
1	30	6.75	1	80	4.25
1	30	6.75	1	86	1
1	30	6.75	1	96	3.75
1	30	6.75	1	78	2.75
1	30	6.75	1	80	4
1	30	6.75	1	88	3.75
1	30	6.75	1	54	2.25
1	30	6.75	1	78	2.5
1	30	6.75	1	62	3
1	30	6.75	2	42	1
1	30	6.75	1	64	3.25
1	30	6.75	3	88	1
1	30	6.75	1	96	4.5
1	30	6.75	2	50	1
1	30	6.75	2	80	1.25
1	30	6.75	2	38	1
1	30	6.75	1	84	1.5
1	30	6.75	1	96	2.5
1	30	6.75	1	70	1.25
1	32	5.25	1	80	15.5
1	32	5.5	1	90	16.25
1	32	5.5	3	88	1.75
1	32	5.5	2	76	3
1	32	5.5	1	76	12
1	32	5.5	1	92	18
1	32	5.5	1	92	14.25
1	32	5.75	1	92	9.75
1	32	5.75	1	72	8.75
1	32	5.75	1	94	11.5
1	32	5.75	1	90	14.75
1	32	5.75	1	92	11.75
1	32	5.75	1	70	10
1	32	5.75	1	64	7.5
1	32	6	2	94	1.75
1	32	6	2	82	2
1	32	6	1	64	4.5
1	32	6	1	66	6.25
1	32	6	1	86	9
1	32	6	1	24	1.75
1	32	6	1	94	5
1	32	6	1	74	9.75
1	32	6	1	78	8.5
1	32	6	3	62	1
1	32	6	2	28	1
1	32	6	1	96	11.25
1	32	6	3	90	1.5
1	32	6	1	90	7.25
1	32	6	1	16	1.25
1	32	6	1	96	9.25
1	32	6	1	88	11.25
1	32	6.25	2	68	1.75
1	32	6.25	1	44	2.5
1	32	6.25	1	86	5.5
1	32	6.25	2	62	1.5
1	32	6.25	1	72	3.25
1	32	6.25	1	78	7
1	32	6.25	1	74	7.5
1	32	6.25	1	94	8.5
1	32	6.25	1	30	2.25
1	32	6.25	3	52	1.25
1	32	6.25	1	84	7.25
1	32	6.25	1	92	5
1	32	6.25	1	52	4
1	32	6.25	1	64	2
1	32	6.25	1	72	7
1	32	6.25	1	72	4
1	32	6.25	1	94	4.75
1	32	6.25	1	74	5.25
1	32	6.25	1	84	4.75
1	32	6.25	1	94	7
1	32	6.25	1	42	2
1	32	6.25	1	94	3.75
1	32	6.25	3	88	1.5
1	32	6.25	2	88	1.5
1	32	6.25	1	80	4.25
1	32	6.25	1	96	3.75
1	32	6.25	1	12	1
1	32	6.25	1	78	5.75
1	32	6.25	1	18	1.25
1	32	6.25	1	64	4
1	32	6.25	2	64	1.25
1	32	6.25	1	94	5.25
1	32	6.25	1	36	2.75
1	32	6.5	1	54	1.25
1	32	6.5	1	20	1.5
1	32	6.5	2	70	1.75
1	32	6.5	1	42	2
1	32	6.5	1	72	3.5
1	32	6.5	3	82	1.25
1	32	6.5	1	58	3.25
1	32	6.5	3	76	1
1	32	6.5	1	68	3.75
1	32	6.5	1	84	5.75
1	32	6.5	2	78	1
1	32	6.5	3	48	1
1	32	6.5	1	30	1.75
1	32	6.5	1	72	6.75
1	32	6.5	3	56	1
1	32	6.5	1	42	2.5
1	32	6.5	1	74	5.25
1	32	6.5	1	22	1
1	32	6.5	1	78	2.75
1	32	6.5	3	68	1
1	32	6.5	1	86	2.5
1	32	6.5	1	56	4.75
1	32	6.5	2	96	2
1	32	6.5	1	78	3.5
1	32	6.75	1	94	2.25
1	32	6.75	2	94	1.25
1	32	6.75	1	38	1
1	32	6.75	1	86	5
1	32	6.75	1	32	1
1	32	6.75	1	66	3
1	32	6.75	2	48	1.25
1	32	6.75	1	70	1.25
1	32	6.75	2	92	1.5
1	32	6.75	1	42	1.75
1	32	6.75	1	82	5.5
1	32	6.75	1	64	3.25
1	32	6.75	1	88	4.75
1	32	6.75	1	96	4.25
1	32	6.75	2	66	1.5
1	32	6.75	4	86	1
1	32	6.75	2	36	1
1	32	6.75	2	78	1.25
1	32	6.75	1	38	2
1	32	6.75	1	80	2.5
1	32	6.75	1	50	1.25
1	32	6.75	1	44	2.75
1	32	6.75	1	52	3.75
1	32	6.75	1	66	2
1	32	6.75	1	96	3.75
1	32	6.75	1	94	2.5
1	32	6.75	1	84	2.75
1	32	6.75	3	74	1.25
1	32	6.75	2	90	1
1	32	6.75	2	84	1.25
1	32	6.75	4	92	1
1	34	5.5	1	66	14.75
1	34	6	1	90	10.25
1	34	6	1	74	11
1	34	6	1	96	11
1	34	6	4	84	1.25
1	34	6	1	70	8.25
1	34	6	4	86	1.25
1	34	6	3	84	1.75
1	34	6	1	84	12.25
1	34	6.25	2	52	1.75
1	34	6.25	2	96	2.25
1	34	6.25	2	50	1.5
1	34	6.25	1	92	10.25
1	34	6.25	1	30	2.25
1	34	6.25	1	66	6.75
1	34	6.25	1	84	9
1	34	6.25	1	60	4.25
1	34	6.25	1	82	7
1	34	6.25	1	64	3.25
1	34	6.25	1	82	7.75
1	34	6.25	2	92	2.75
1	34	6.25	1	60	5.5
1	34	6.25	1	82	7.25
1	34	6.25	2	94	2.25
1	34	6.25	1	60	6.75
1	34	6.25	1	94	9
1	34	6.5	2	70	1.5
1	34	6.5	1	68	5
1	34	6.5	3	54	1
1	34	6.5	1	74	6.5
1	34	6.5	1	62	5.5
1	34	6.5	1	50	4.25
1	34	6.5	3	96	1
1	34	6.5	1	60	5.75
1	34	6.5	1	90	8
1	34	6.5	5	84	1
1	34	6.5	1	80	5.75
1	34	6.5	1	62	4.75
1	34	6.5	1	82	6.25
1	34	6.5	1	96	4
1	34	6.5	1	96	8
1	34	6.5	1	72	6.25
1	34	6.5	1	62	5
1	34	6.5	3	80	1.5
1	34	6.5	2	22	1
1	34	6.5	3	66	1
1	34	6.5	1	58	3.5
1	34	6.75	4	88	1
1	34	6.75	1	66	4.5
1	34	6.75	1	76	3.75
1	34	6.75	1	90	5.5
1	34	6.75	1	96	3.5
1	34	6.75	2	82	1.75
1	34	6.75	2	92	1.75
1	34	6.75	1	52	3
1	34	6.75	3	66	1
1	34	6.75	1	64	5.75
1	34	6.75	1	64	4.25
1	34	6.75	4	96	1
1	34	6.75	1	38	2
1	34	6.75	1	94	5.75
1	34	6.75	2	82	1.25
1	34	6.75	2	38	1.25
1	34	6.75	2	84	1.5
1	34	6.75	1	30	1.5
1	34	6.75	1	96	5
1	34	6.75	1	28	1.5
1	34	6.75	1	76	4.75
1	34	6.75	1	80	4
1	34	6.75	1	56	3.75
1	34	6.75	2	78	1.5
1	34	6.75	1	50	4
1	34	6.75	1	46	3
1	34	6.75	1	90	3
1	34	6.75	1	82	2.25
1	34	6.75	1	26	1.25
1	34	6.75	1	76	3.5
1	34	6.75	3	62	1
1	34	6.75	1	58	3.25
1	34	6.75	2	86	1.5
1	34	7	1	92	3.5
1	34	7	1	88	4
1	34	7	2	70	1.25
1	34	7	3	84	1
1	34	7	1	96	2.75
1	34	7	1	42	1
1	34	7	1	90	2.25
1	34	7	1	86	4.75
1	34	7	3	68	1
1	34	7	1	32	1.5
1	34	7	1	54	4.25
1	34	7	1	68	1
1	34	7	1	84	2
1	34	7	1	94	3.5
1	34	7	1	86	6.5
1	34	7	1	38	1
1	34	7	2	94	1.25
1	34	7	1	82	5.75
1	34	7	1	58	3.25
1	34	7	1	92	6.5
1	34	7	1	90	5.25
1	34	7	1	96	4.75
1	34	7	1	58	4
1	34	7	2	80	2
1	36	5.75	1	68	14.75
1	36	6	1	68	7.25
1	36	6	2	34	1.5
1	36	6	1	72	10.75
1	36	6.25	1	66	8.75
1	36	6.25	2	34	1.5
1	36	6.25	1	68	10.75
1	36	6.25	3	60	1.5
1	36	6.25	1	72	9.5
1	36	6.25	1	84	9.5
1	36	6.25	1	48	4.75
1	36	6.5	3	80	1.5
1	36	6.5	2	70	2
1	36	6.5	2	58	1.75
1	36	6.5	1	70	6
1	36	6.5	1	14	1
1	36	6.5	1	64	7.5
1	36	6.5	1	66	6.75
1	36	6.5	1	86	7.75
1	36	6.5	1	92	8.75
1	36	6.5	3	66	1.25
1	36	6.5	1	76	7.5
1	36	6.5	1	64	6.5
1	36	6.5	1	96	5.5
1	36	6.75	1	78	4
1	36	6.75	1	50	3.75
1	36	6.75	4	84	1
1	36	6.75	3	54	1
1	36	6.75	1	90	7.5
1	36	6.75	1	54	5.5
1	36	6.75	3	78	1
1	36	6.75	1	84	4.75
1	36	6.75	1	88	7.25
1	36	6.75	1	58	3.5
1	36	6.75	1	36	2.25
1	36	6.75	1	24	1.5
1	36	6.75	1	66	5.5
1	36	6.75	1	90	4.5
1	36	6.75	1	94	4.75
1	36	6.75	1	92	7.5
1	36	6.75	1	60	4.25
1	36	6.75	1	50	3.5
1	36	6.75	3	68	1.25
1	36	6.75	1	20	1.5
1	36	6.75	1	86	7.5
1	36	7	1	96	3.5
1	36	7	1	80	2.5
1	36	7	1	72	2.75
1	36	7	1	50	2.25
1	36	7	1	80	6.75
1	36	7	1	68	5.75
1	36	7	1	82	1
1	36	7	1	80	3.75
1	36	7	1	90	2.75
1	36	7	1	92	3.75
1	36	7	2	64	1
1	36	7	2	70	2
1	36	7	1	54	3.25
1	36	7	1	72	4
1	36	7	1	80	3.25
1	36	7	1	28	1
1	36	7	1	90	4.25
1	36	7	1	42	2.5
1	36	7	1	84	3.75
1	36	7	1	84	5.25
1	36	7	2	54	1.75
1	36	7	1	40	2
1	36	7	1	94	2.75
1	36	7	1	70	1.75
1	36	7	1	86	7
1	36	7	1	92	3.5
1	36	7	2	68	1
1	36	7	3	86	1
1	36	7	1	46	4.25
1	36	7	1	40	1
1	36	7.25	1	66	1.75
1	36	7.25	2	56	1.25
1	36	7.25	1	84	1.25
1	36	7.25	2	74	1
1	36	7.25	1	72	1
1	36	7.25	3	46	1
1	36	7.25	2	60	1.5
1	36	7.25	1	66	4.5
1	36	7.25	1	80	5.75
1	36	7.25	1	64	4.5
1	36	7.25	1	84	3
1	36	7.25	1	66	5
1	36	7.25	1	76	1.5
1	36	7.25	2	82	1
1	36	7.25	1	16	1
1	36	7.25	1	50	1.5
1	36	7.25	1	62	3.25
1	36	7.25	1	92	1.25
1	36	7.25	1	60	2.75
1	36	7.25	1	92	4.75
1	36	7.25	1	58	3.25
1	36	7.5	1	64	4.5
1	36	7.5	1	92	3.75
1	36	7.5	1	84	3.5
1	36	7.5	1	86	2.25
1	36	7.5	1	60	2.5
1	36	7.5	1	94	3.75
1	36	7.5	2	62	1.5
1	36	7.5	1	60	2.25
1	36	7.5	1	46	1.25
1	36	7.5	1	86	1.25
1	36	7.5	1	66	3
1	36	7.5	1	58	1.5
1	36	7.5	2	66	1.25
1	36	7.5	1	30	2
1	36	7.5	1	88	3.75
1	36	7.5	1	88	2.5
1	36	7.5	1	78	1
1	36	7.5	1	62	2.25
1	36	7.5	1	56	2.5
1	38	6	1	74	11.5
1	38	6.25	1	76	7
1	38	6.5	1	44	4.5
1	38	6.5	1	78	9
1	38	6.5	1	66	8.75
1	38	6.5	1	64	8
1	38	6.5	2	54	2.25
1	38	6.5	1	64	7.5
1	38	6.5	5	84	1
1	38	6.75	1	72	5.5
1	38	6.75	1	46	3.75
1	38	6.75	1	40	4
1	38	6.75	2	58	1.5
1	38	6.75	1	68	8.25
1	38	6.75	1	50	5.75
1	38	6.75	2	34	1.5
1	38	6.75	1	62	6
1	38	6.75	2	72	1.75
1	38	6.75	1	70	7.25
1	38	6.75	2	64	2
1	38	6.75	2	70	2.25
1	38	6.75	1	64	6.25
1	38	7	2	26	1
1	38	7	2	34	1.25
1	38	7	3	40	1
1	38	7	1	28	2.25
1	38	7	1	44	2.25
1	38	7	1	96	4.5
1	38	7	1	46	3
1	38	7	1	70	5.5
1	38	7	1	24	1.75
1	38	7	2	80	1.75
1	38	7	1	72	4.75
1	38	7	2	64	2
1	38	7	1	68	3.5
1	38	7	1	52	3.75
1	38	7	1	62	5.5
1	38	7	1	44	3.25
1	38	7	1	56	2.25
1	38	7	1	48	2.25
1	38	7.25	1	80	4.75
1	38	7.25	1	84	5.25
1	38	7.25	2	50	1.25
1	38	7.25	1	96	5.5
1	38	7.25	1	44	2.25
1	38	7.25	1	54	2.25
1	38	7.25	1	72	5.5
1	38	7.25	1	88	3.5
1	38	7.25	1	76	3.75
1	38	7.25	2	46	1.25
1	38	7.25	1	78	3.5
1	38	7.25	1	64	2.75
1	38	7.25	1	72	5.25
1	38	7.25	1	86	3
1	38	7.25	1	64	3.25
1	38	7.25	1	52	3
1	38	7.25	1	96	3.5
1	38	7.25	1	88	2.75
1	38	7.25	2	80	1
1	38	7.25	1	68	2.5
1	38	7.25	2	54	1.5
1	38	7.25	1	92	3.25
1	38	7.25	1	74	2.25
1	38	7.25	1	94	5.5
1	38	7.25	1	56	2.25
1	38	7.25	2	86	1.75
1	38	7.25	1	58	4.25
1	38	7.25	1	92	3
1	38	7.25	2	80	1.75
1	38	7.25	1	64	4.25
1	38	7.25	1	94	2.75
1	38	7.25	1	22	1.5
1	38	7.25	1	46	3
1	38	7.25	1	76	3.25
1	38	7.5	1	26	1.25
1	38	7.5	1	28	1
1	38	7.5	1	96	1.75
1	38	7.5	1	30	2.25
1	38	7.5	1	48	1.25
1	38	7.5	1	74	1.5
1	38	7.5	1	78	2
1	38	7.5	1	80	4
1	38	7.5	2	78	1.5
1	38	7.5	1	50	2.75
1	38	7.5	1	90	1.75
1	38	7.5	2	54	1
1	38	7.5	1	64	2.5
1	38	7.5	1	94	1.5
1	38	7.5	1	76	1.5
1	38	7.5	1	88	2.75
1	38	7.5	1	46	3
1	38	7.5	1	76	3
1	38	7.5	1	74	2.5
1	38	7.5	1	50	1.75
1	38	7.5	1	84	3.75
1	38	7.75	1	22	1
1	38	7.75	1	26	1.5
1	38	7.75	1	84	1.5
1	38	7.75	2	82	1.5
1	38	7.75	1	60	1.25
1	38	7.75	3	56	1
1	38	7.75	1	32	1.5
1	38	7.75	1	56	2.75
1	38	7.75	1	62	3.5
1	38	7.75	1	70	1.25
1	38	7.75	1	30	1.75
1	38	7.75	1	66	2.75
1	38	7.75	1	38	1.75
1	38	7.75	1	34	1.75
1	38	7.75	1	76	2.25
1	38	7.75	2	78	1.25
1	38	7.75	1	86	2.5
1	38	7.75	1	88	2.75
1	38	7.75	1	52	1.75
1	38	7.75	1	50	2.5
1	38	7.75	1	82	2.5
1	38	7.75	1	66	3
1	40	6.25	1	76	8.5
1	40	6.5	2	38	1.75
1	40	6.5	3	46	1.25
1	40	6.75	1	56	7
1	40	6.75	2	74	2.25
1	40	6.75	3	44	1
1	40	6.75	1	56	7.25
1	40	6.75	2	78	2
1	40	6.75	1	64	8
1	40	6.75	1	38	4
1	40	7	2	32	1.25
1	40	7	1	74	5
1	40	7	1	84	5.5
1	40	7	1	64	5.5
1	40	7	2	48	2
1	40	7	1	88	7.25
1	40	7	1	60	5.5
1	40	7	4	68	1
1	40	7	1	74	5.5
1	40	7	1	52	3.75
1	40	7.25	1	22	1.75
1	40	7.25	2	52	1.25
1	40	7.25	1	96	5.25
1	40	7.25	1	56	2.5
1	40	7.25	1	80	5.5
1	40	7.25	1	52	2.75
1	40	7.25	1	88	5.75
1	40	7.25	1	94	3.5
1	40	7.25	2	52	1
1	40	7.25	2	68	1.5
1	40	7.25	1	38	2.5
1	40	7.25	1	52	4
1	40	7.25	1	72	5.5
1	40	7.25	1	64	3.5
1	40	7.25	1	78	5
1	40	7.25	2	48	1.75
1	40	7.25	1	58	4
1	40	7.25	4	90	1
1	40	7.25	1	78	2.5
1	40	7.5	1	62	5
1	40	7.5	1	50	2
1	40	7.5	1	36	1.25
1	40	7.5	1	80	3
1	40	7.5	1	52	4.75
1	40	7.5	1	74	3
1	40	7.5	1	72	4.75
1	40	7.5	1	48	2.75
1	40	7.5	1	46	3.25
1	40	7.5	1	50	3.75
1	40	7.5	1	96	2.5
1	40	7.5	1	66	4
1	40	7.5	1	42	1.25
1	40	7.5	1	60	2.25
1	40	7.5	1	70	2.5
1	40	7.5	1	92	2.5
1	40	7.5	1	72	1.75
1	40	7.5	1	80	4.25
1	40	7.5	1	90	4
1	40	7.5	1	62	3.25
1	40	7.75	1	90	4.25
1	40	7.75	1	22	1
1	40	7.75	1	78	1.75
1	40	7.75	1	28	1
1	40	7.75	2	30	1
1	40	7.75	1	84	3.25
1	40	7.75	1	48	1.25
1	40	7.75	1	94	3.5
1	40	7.75	2	70	1.25
1	40	7.75	1	42	2
1	40	7.75	2	50	1.5
1	40	7.75	1	68	1.5
1	40	7.75	2	76	1
1	40	7.75	1	82	1.75
1	40	7.75	2	78	1.5
1	40	7.75	1	58	1.25
1	40	7.75	1	92	3.5
1	40	7.75	1	82	3.75
1	40	7.75	1	86	3.75
1	40	7.75	1	56	3
1	40	7.75	1	82	3
1	40	7.75	2	74	1.5
1	40	7.75	2	88	1.5
1	42	6.5	5	64	1
1	42	7	1	36	3
1	42	7	2	74	2
1	42	7	2	56	2
1	42	7	1	24	2.25
1	42	7	1	32	3.25
1	42	7	4	58	1
1	42	7	1	68	7
1	42	7	2	34	1.5
1	42	7.25	1	54	3.75
1	42	7.25	3	48	1
1	42	7.25	1	32	3.25
1	42	7.25	4	88	1
1	42	7.25	1	32	2.5
1	42	7.25	1	56	4.75
1	42	7.25	1	64	2.5
1	42	7.25	3	60	1.25
1	42	7.25	2	82	1.75
1	42	7.25	1	38	2.5
1	42	7.25	1	38	3
1	42	7.25	1	62	5
1	42	7.25	3	92	1.25
1	42	7.25	3	82	1.25
1	42	7.25	1	54	4.25
1	42	7.25	1	52	5.5
1	42	7.25	1	36	2.75
1	42	7.5	1	94	4.5
1	42	7.5	1	72	3
1	42	7.5	1	56	1.5
1	42	7.5	1	46	3.25
1	42	7.5	3	64	1
1	42	7.5	2	34	1.25
1	42	7.5	1	90	4.75
1	42	7.5	1	84	3.25
1	42	7.5	3	72	1
1	42	7.5	2	70	1.25
1	42	7.5	1	46	3
1	42	7.5	1	84	3.5
1	42	7.5	1	48	1.75
1	42	7.5	1	18	1.25
1	42	7.5	1	50	4.5
1	42	7.75	2	80	1
1	42	7.75	1	30	2
1	42	7.75	1	54	1.5
1	42	7.75	1	70	3
1	42	7.75	1	46	1.5
1	42	7.75	2	78	1.25
1	42	7.75	2	72	1.25
1	42	7.75	2	52	1
1	42	7.75	1	68	3
1	42	7.75	1	58	1.25
1	42	7.75	1	56	2.25
1	42	7.75	1	44	2
1	42	7.75	2	78	1
1	42	7.75	1	64	2.25
1	42	7.75	1	18	1.25
1	42	7.75	1	64	3.5
1	42	7.75	3	90	1
1	42	7.75	1	34	1
1	42	7.75	1	44	1.5
1	42	8	1	76	3.75
1	42	8	2	96	1.5
1	42	8	1	82	3.5
1	42	8	1	44	2.5
1	42	8	2	68	1
1	42	8	2	86	1
1	42	8	1	80	1
1	42	8	1	40	1.5
1	42	8	1	38	2
1	42	8	1	66	2
1	42	8	1	46	1.25
1	42	8	1	60	1.5
1	42	8	1	94	2.5
1	42	8	1	90	2.5
1	42	8	1	72	1.5
1	42	8	1	80	1.75
1	44	7	1	70	6.25
1	44	7.25	2	84	1.75
1	44	7.25	1	84	3.75
1	44	7.25	3	64	1.25
1	44	7.25	1	36	3.25
1	44	7.25	1	66	5.25
1	44	7.5	1	12	1
1	44	7.5	1	64	4.25
1	44	7.5	1	84	3
1	44	7.5	1	36	1.75
1	44	7.5	1	32	1.75
1	44	7.5	2	62	1.5
1	44	7.5	1	84	3.75
1	44	7.5	1	46	3.25
1	44	7.5	2	32	1
1	44	7.5	2	48	1
1	44	7.5	1	40	4.75
1	44	7.5	3	70	1
1	44	7.5	1	72	4.75
1	44	7.5	2	74	1.5
1	44	7.5	1	86	4.75
1	44	7.75	1	26	2.25
1	44	7.75	1	60	2.5
1	44	7.75	1	34	2.25
1	44	7.75	1	56	2.5
1	44	7.75	1	54	4.25
1	44	7.75	1	96	4
1	44	7.75	1	82	3.75
1	44	7.75	1	62	3
1	44	7.75	1	70	3.5
1	44	7.75	2	62	1.5
1	44	7.75	1	42	2.5
1	44	7.75	1	48	2
1	44	7.75	1	78	1.75
1	44	7.75	1	66	2.25
1	44	7.75	2	88	1
1	44	7.75	1	74	3.5
1	44	8	1	56	2
1	44	8	1	62	2.75
1	44	8	1	92	3.25
1	44	8	2	24	1
1	44	8	2	94	1.25
1	44	8	1	58	2.75
1	44	8	1	72	2
1	44	8	1	96	2.5
1	44	8	1	28	1.5
1	44	8	1	88	2.25
1	44	8	1	64	1.75
1	44	8	1	16	1
1	44	8	1	64	3.5
1	44	8	1	62	4
1	44	8	1	70	3.75
1	44	8	1	56	2.25
1	44	8	1	60	3.25
1	44	8	2	74	1
1	44	8.25	1	60	2
1	44	8.25	1	32	1.25
1	44	8.25	2	62	1
1	44	8.25	3	58	1
1	44	8.25	1	84	1
1	44	8.25	1	32	1.5
1	44	8.25	1	20	1.25
1	44	8.25	2	72	1.5
1	44	8.25	1	54	1
1	44	8.25	3	64	1
1	44	8.25	2	80	1.5
1	44	8.25	1	96	3
1	44	8.25	1	50	2
1	44	8.25	1	76	3.25
1	44	8.25	1	76	1.5
1	44	8.25	1	94	1.25
1	44	8.25	1	74	2
1	44	8.25	1	82	1.5
1	44	8.25	1	94	2.25
1	44	8.25	1	30	1.5
1	44	8.25	1	22	1.25
1	46	7	1	68	7
1	46	7	1	44	4.75
1	46	7.25	1	22	2.5
1	46	7.25	1	40	4.75
1	46	7.25	1	42	5.75
1	46	7.25	1	54	5
1	46	7.5	1	12	1
1	46	7.5	1	40	3.75
1	46	7.5	1	80	4.75
1	46	7.5	3	32	1
1	46	7.5	2	30	1.25
1	46	7.5	2	42	1.5
1	46	7.75	1	30	2.25
1	46	7.75	1	58	2.75
1	46	7.75	2	84	1.5
1	46	7.75	1	68	4.25
1	46	7.75	2	28	1.25
1	46	7.75	2	70	1.5
1	46	7.75	1	34	3.5
1	46	7.75	1	90	4
1	46	7.75	3	66	1
1	46	7.75	1	86	1.75
1	46	8	1	52	1.25
1	46	8	1	90	3.5
1	46	8	1	76	1.75
1	46	8	1	80	3.5
1	46	8	2	90	1.25
1	46	8	1	34	1.5
1	46	8	1	64	3.25
1	46	8	1	26	2
1	46	8	1	54	1.25
1	46	8	2	38	1.25
1	46	8	1	44	1.5
1	46	8	1	64	3.5
1	46	8	1	72	3.25
1	46	8	3	60	1
1	46	8	1	90	2.5
1	46	8	1	66	2.75
1	46	8	1	96	2.5
1	46	8	2	70	1.25
1	46	8	1	84	1.25
1	46	8	1	68	2.25
1	46	8	1	40	3.25
1	46	8.25	1	74	1.25
1	46	8.25	1	88	1.25
1	46	8.25	1	56	2.5
1	46	8.25	1	42	2
1	46	8.25	1	94	1.25
1	46	8.25	1	40	1.75
1	46	8.25	1	44	1.5
1	46	8.25	3	72	1
1	46	8.25	1	40	1.25
1	46	8.25	1	34	2
1	46	8.25	1	86	3.5
1	46	8.25	1	22	1
1	46	8.25	2	68	1.5
1	46	8.25	1	34	1
1	46	8.25	1	82	1
1	46	8.25	1	38	1
1	46	8.25	1	36	2
1	46	8.25	1	72	2.75
1	48	6.5	5	42	1
1	48	7.25	1	88	5.75
1	48	7.25	1	48	5
1	48	7.25	1	34	4.5
1	48	7.5	1	42	3.25
1	48	7.5	2	42	1.25
1	48	7.5	1	48	4.25
1	48	7.5	1	92	4.5
1	48	7.5	1	40	3.25
1	48	7.5	1	46	4.25
1	48	7.75	1	44	3
1	48	7.75	3	44	1
1	48	7.75	1	22	1.75
1	48	7.75	1	28	2.5
1	48	7.75	1	88	3.5
1	48	7.75	1	20	1.25
1	48	7.75	2	30	1.25
1	48	7.75	1	32	2.25
1	48	8	1	68	3
1	48	8	3	94	1
1	48	8	1	26	1.5
1	48	8	1	60	4
1	48	8	1	46	2.25
1	48	8	1	76	2.5
1	48	8	1	58	3
1	48	8	1	30	2.75
1	48	8	1	66	3.5
1	48	8	1	68	3.25
1	48	8	2	40	1
1	48	8	1	72	4
1	48	8	1	72	2.75
1	48	8	1	62	3.75
1	48	8	1	56	3.5
1	48	8	1	16	1.25
1	48	8	1	60	2.25
1	48	8.25	1	74	1.25
1	48	8.25	1	88	3
1	48	8.25	1	64	2.5
1	48	8.25	1	28	2.25
1	48	8.25	1	88	3.25
1	48	8.25	1	70	2.25
1	48	8.25	1	84	2.5
1	48	8.25	1	94	3.5
1	48	8.25	1	50	1.25
1	48	8.25	1	82	1.25
1	48	8.25	1	38	1.75
1	48	8.5	1	58	2
1	48	8.5	2	60	1
1	48	8.5	2	56	1
1	48	8.5	2	78	1
1	48	8.5	1	72	2.75
1	48	8.5	1	38	1.5
1	48	8.5	1	94	3
1	48	8.5	2	70	1.25
1	48	8.5	1	84	1.75
1	48	8.5	1	60	1.25
1	48	8.5	1	78	1
1	48	8.5	1	68	2.5
1	48	8.5	2	84	1
1	48	8.5	2	64	1
1	48	8.5	1	72	2.25
1	48	8.5	1	36	1.25
1	50	7.25	1	28	3.25
1	50	7.25	3	46	1.25
1	50	7.5	2	32	1.5
1	50	7.75	1	24	1.5
1	50	7.75	1	62	3.5
1	50	7.75	1	50	3.5
1	50	7.75	2	36	1.5
1	50	7.75	2	38	1.5
1	50	8	1	60	3
1	50	8	1	38	2.75
1	50	8	1	58	3.5
1	50	8	3	48	1
1	50	8	2	48	1.5
1	50	8	1	42	3.5
1	50	8	2	42	1
1	50	8	1	24	1.25
1	50	8	1	42	3.25
1	50	8.25	1	80	3
1	50	8.25	1	30	2
1	50	8.25	1	42	2
1	50	8.25	1	36	1.75
1	50	8.25	1	94	2.5
1	50	8.25	2	48	1.25
1	50	8.25	1	62	2.25
1	50	8.25	2	72	1.5
1	50	8.25	3	86	1
1	50	8.25	1	76	3
1	50	8.25	1	42	3.25
1	50	8.25	1	44	3.5
1	50	8.5	1	82	1.5
1	50	8.5	1	52	1.5
1	50	8.5	1	26	1.75
1	50	8.5	2	38	1
1	50	8.5	1	62	2
1	50	8.5	1	74	3.25
1	50	8.5	1	34	2
1	50	8.5	2	92	1
1	50	8.5	1	50	2.75
1	50	8.5	1	92	3
1	50	8.5	1	48	1.5
1	50	8.5	1	90	2.75
1	50	8.5	1	58	2.75
1	50	8.5	1	60	1.75
1	50	8.5	1	78	2.25
1	50	8.5	1	68	1.5
1	50	8.5	2	60	1
1	50	8.5	1	58	3.25
1	50	8.5	2	66	1.25
1	50	8.5	1	96	2
1	52	7.5	2	24	1.25
1	52	8	1	54	3
1	52	8	1	50	3.5
1	52	8	2	50	1.25
1	52	8	1	50	2.75
1	52	8	1	40	3.75
1	52	8.25	2	76	1.25
1	52	8.25	2	44	1.5
1	52	8.25	2	48	1.5
1	52	8.25	2	46	1.25
1	52	8.25	2	34	1.5
1	52	8.25	1	18	1.5
1	52	8.25	2	40	1.5
1	52	8.25	1	20	1.75
1	52	8.25	3	48	1
1	52	8.25	1	46	2.75
1	52	8.25	1	92	2.75
1	52	8.25	1	44	1.75
1	52	8.25	1	90	2.75
1	52	8.5	1	52	2.25
1	52	8.5	1	60	3.25
1	52	8.5	1	18	1
1	52	8.5	1	28	2
1	52	8.5	1	12	1
1	52	8.5	1	84	2
1	52	8.5	1	34	1
1	52	8.5	2	24	1
1	52	8.5	2	70	1.25
1	52	8.5	1	60	3
1	52	8.5	1	84	2.75
1	52	8.5	1	44	3.25
1	52	8.5	1	82	1.75
1	52	8.5	1	42	2
1	52	8.75	1	96	1
1	52	8.75	1	50	1.5
1	52	8.75	1	24	1
1	52	8.75	1	88	1.75
1	52	8.75	1	28	1
1	52	8.75	1	62	2.75
1	52	8.75	1	60	2.75
1	52	8.75	1	92	2.25
1	52	8.75	1	24	1.75
1	52	8.75	2	86	1
1	52	8.75	1	72	2.5
1	52	9	1	90	1
1	52	9	1	52	1.75
1	52	9	2	36	1
1	52	9	1	88	2.25
1	52	9	1	74	1.25
1	52	9	1	40	2
1	52	9	1	28	2.25
1	52	9	1	30	2.25
1	52	9	1	90	1.75
1	52	9	1	92	1.25
1	52	9	1	68	2.5
1	54	7.75	1	24	2.75
1	54	8	1	36	3.5
1	54	8	1	22	1.75
1	54	8	2	20	1
1	54	8	1	50	3.5
1	54	8	1	22	2.25
1	54	8.25	2	38	1.5
1	54	8.25	2	40	1.5
1	54	8.25	1	16	1.25
1	54	8.25	2	94	1.5
1	54	8.25	1	70	3.5
1	54	8.25	2	88	1.5
1	54	8.25	1	94	2.25
1	54	8.5	1	22	1.5
1	54	8.5	1	38	3
1	54	8.5	1	68	3
1	54	8.5	2	68	1
1	54	8.5	1	24	1.5
1	54	8.5	1	42	2.75
1	54	8.5	2	76	1.25
1	54	8.5	1	24	1.25
1	54	8.5	1	16	1.5
1	54	8.75	2	92	1.25
1	54	8.75	1	28	1.25
1	54	8.75	2	42	1
1	54	8.75	1	86	1.5
1	54	8.75	1	38	1
1	54	8.75	1	32	1.5
1	54	8.75	1	30	2
1	54	8.75	2	90	1.25
1	54	8.75	1	48	2.5
1	54	8.75	1	28	1.5
1	54	8.75	2	68	1.25
1	54	8.75	2	76	1
1	54	8.75	1	80	2.75
1	54	8.75	1	82	2.5
1	54	8.75	1	76	2
1	54	8.75	2	50	1
1	54	8.75	1	22	1
1	54	9	1	48	2
1	54	9	1	54	1.5
1	54	9	1	30	1
1	54	9	1	94	2.25
1	54	9	2	74	1
1	54	9	1	12	1
1	54	9	1	76	2.25
1	54	9	1	60	1.5
1	54	9	1	44	2.25
1	54	9	1	30	2.25
1	54	9	1	34	1.5
1	54	9	1	74	1.25
1	54	9	2	88	1
1	54	9	1	78	2.5
1	54	9	1	56	1.75
1	54	9	1	54	1.25
1	54	9	1	62	1.75
1	56	8.25	1	32	2.5
1	56	8.5	1	28	2
1	56	8.5	1	26	1.5
1	56	8.5	2	26	1
1	56	8.5	1	24	2
1	56	8.5	1	68	3.25
1	56	8.5	2	70	1.25
1	56	8.5	2	34	1.25
1	56	8.75	2	42	1
1	56	8.75	2	54	1
1	56	8.75	1	52	2
1	56	8.75	1	26	1.5
1	56	8.75	1	76	2.5
1	56	8.75	1	58	1.5
1	56	8.75	2	74	1
1	56	8.75	2	90	1
1	56	8.75	1	16	1.5
1	56	8.75	1	68	2
1	56	8.75	1	38	2
1	56	8.75	2	60	1.25
1	56	8.75	1	88	2
1	56	9	1	92	1
1	56	9	1	36	1.25
1	56	9	1	24	2.25
1	56	9	1	52	2.25
1	56	9	1	52	1
1	56	9	1	22	1.5
1	56	9	1	80	2
1	56	9	2	94	1
1	56	9	1	52	1.75
1	56	9	1	26	2
1	56	9	1	40	2
1	56	9	1	88	2.25
1	56	9	1	36	1.75
1	56	9.25	1	92	2.25
1	56	9.25	1	44	2
1	56	9.25	1	38	1.5
1	56	9.25	1	16	1.25
1	56	9.25	1	46	1.25
1	56	9.25	1	42	1.75
1	56	9.25	1	56	1.25
1	56	9.25	1	44	1
1	56	9.25	1	80	2
1	56	9.25	2	82	1
1	56	9.25	1	66	2
1	58	7.5	2	20	1.25
1	58	8	2	20	1
1	58	8	1	16	1.75
1	58	8.25	1	24	2
1	58	8.25	1	40	3.5
1	58	8.25	2	36	1.25
1	58	8.25	1	28	2.25
1	58	8.25	1	24	2.5
1	58	8.5	1	38	2.5
1	58	8.5	1	28	2.5
1	58	8.5	1	38	2.25
1	58	8.5	1	42	3
1	58	8.75	2	32	1
1	58	8.75	1	36	2
1	58	8.75	1	30	1
1	58	8.75	2	80	1.25
1	58	8.75	1	94	2.75
1	58	8.75	1	28	2.25
1	58	8.75	2	94	1
1	58	8.75	1	16	1.5
1	58	9	1	20	1
1	58	9	1	72	1.5
1	58	9	1	52	1.75
1	58	9	1	28	1.25
1	58	9	1	96	2
1	58	9	1	68	2.5
1	58	9	1	68	1.25
1	58	9	1	90	2
1	58	9	1	40	1.75
1	58	9	1	44	1.25
1	58	9	1	70	1
1	58	9	1	80	1.75
1	58	9	2	28	1
1	58	9	1	58	1.25
1	58	9	1	94	1.75
1	58	9	1	52	1.5
1	60	7.5	2	20	1.25
1	60	8.25	1	38	2.75
1	60	8.25	1	42	2.75
1	60	8.5	1	16	1.25
1	60	8.5	1	42	2
1	60	8.5	1	42	2.25
1	60	8.5	2	24	1
1	60	8.5	1	40	3.25
1	60	8.75	1	44	2.5
1	60	8.75	1	96	2.5
1	60	8.75	2	28	1
1	60	8.75	1	22	2.25
1	60	8.75	2	38	1
1	60	8.75	1	36	2
1	60	8.75	2	84	1.25
1	60	9	1	40	2.5
1	60	9	2	78	1
1	60	9	2	26	1
1	60	9	1	44	2.25
1	60	9	1	68	2.25
1	60	9	2	82	1
1	60	9	2	24	1
1	60	9	1	52	2.25
1	60	9	1	46	1.75
1	60	9	1	58	1.25
1	60	9.25	2	72	1
1	60	9.25	1	62	1.75
1	60	9.25	1	30	1.5
1	60	9.25	1	54	2.25
1	60	9.25	1	84	2
1	60	9.25	1	90	2
1	60	9.25	2	86	1
1	60	9.25	1	64	1.25
1	60	9.75	1	46	1.25
1	60	9.75	1	76	1.75
1	60	9.75	1	10	1
1	60	9.75	1	20	1
1	60	9.75	1	30	1
1	60	9.75	2	70	1
1	62	8.75	1	24	2
1	62	8.75	1	50	2.75
1	62	8.75	1	28	2
1	62	8.75	1	58	2.5
1	62	8.75	2	48	1.25
1	62	8.75	2	28	1.25
1	62	9	2	56	1
1	62	9	2	44	1
1	62	9	1	64	2.5
1	62	9	1	48	2.5
1	62	9	2	66	1
1	62	9	1	88	2
1	62	9	1	26	1
1	62	9.25	1	78	2.25
1	62	9.25	1	94	2
1	62	9.5	1	40	1.5
1	62	9.5	1	42	1.25
1	62	9.5	1	40	1.75
1	62	9.5	1	72	1.75
1	62	9.5	1	32	1.25
1	62	9.5	1	74	1.25
1	62	9.5	1	52	1.5
1	62	9.5	1	90	1.25
1	62	9.5	2	94	1
1	62	9.5	1	72	1.25
1	62	9.5	1	80	1.75
1	62	9.5	1	48	1.75
1	62	9.5	1	44	1.25
1	62	10	1	62	1
1	62	10	1	52	1
1	62	10	1	94	1.25
1	64	8.5	2	36	1.25
1	64	8.75	2	58	1
1	64	8.75	1	40	2.5
1	64	8.75	2	34	1
1	64	8.75	2	58	1.25
1	64	9	1	58	1.25
1	64	9	1	60	1
1	64	9	1	82	2.5
1	64	9	1	10	1
1	64	9	1	40	1.75
1	64	9	1	24	2
1	64	9	2	48	1
1	64	9	1	64	1.75
1	64	9	1	40	2.5
1	64	9	1	54	2.25
1	64	9	1	26	2.25
1	64	9.25	1	40	1.25
1	64	9.25	1	74	2.25
1	64	9.25	1	66	2
1	64	9.25	1	84	2.25
1	64	9.25	1	30	2
1	64	9.25	1	58	1.75
1	64	9.25	1	50	1
1	64	9.25	1	24	1.75
1	64	9.5	1	32	1.75
1	64	9.5	1	54	1.75
1	64	9.5	1	52	1.5
1	64	9.5	1	42	1.75
1	64	10	1	46	1.5
1	64	10	1	32	1
1	64	10	1	30	1
1	64	10	1	28	1.5
1	64	10	1	58	1.25
1	66	8.75	1	36	2.5
1	66	8.75	2	42	1.25
1	66	8.75	1	22	1.5
1	66	8.75	1	42	2.75
1	66	8.75	2	46	1.25
1	66	9	1	42	1.75
1	66	9	1	20	1.25
1	66	9.25	1	58	1.5
1	66	9.25	1	16	1
1	66	9.25	1	88	2
1	66	9.25	1	34	1.25
1	66	9.25	1	76	2
1	66	9.25	2	38	1
1	66	9.5	1	42	1.75
1	66	9.5	1	26	1.75
1	66	9.5	1	84	1.75
1	66	9.75	1	66	1.25
1	66	9.75	1	78	1.75
1	66	9.75	1	82	1.5
1	66	9.75	1	84	1.75
1	66	9.75	1	82	1.75
1	66	9.75	2	92	1
1	66	9.75	1	24	1.5
1	66	10	1	86	1.25
1	66	10	1	48	1.5
1	66	10	1	30	1
1	68	8	2	22	1.25
1	68	8.25	1	14	1.5
1	68	8.75	1	42	1.75
1	68	9	1	20	1
1	68	9	1	18	1.75
1	68	9	2	66	1
1	68	9	1	46	2.5
1	68	9.25	1	22	1
1	68	9.25	1	26	1.75
1	68	9.25	1	20	2
1	68	9.25	1	20	1.25
1	68	9.5	1	26	1.25
1	68	9.5	2	62	1
1	68	9.5	1	38	1.25
1	68	9.75	2	72	1
1	68	9.75	1	72	1.25
1	68	9.75	2	42	1
1	68	9.75	2	44	1
1	68	9.75	1	14	1
1	68	10	1	90	1
1	68	10	1	24	1.25
1	68	10	1	30	1
1	68	10	1	56	1.5
1	68	10	1	54	1
1	70	8.75	2	18	1
1	70	9	1	24	2.25
1	70	9.25	2	64	1
1	70	9.25	1	66	1.5
1	70	9.25	1	34	1.75
1	70	9.5	1	72	2
1	70	9.5	1	18	1.25
1	70	9.5	1	62	1.5
1	70	9.5	1	88	1.75
1	70	9.75	1	78	1.25
1	70	9.75	1	54	1.25
1	70	9.75	1	18	1.25
1	70	9.75	1	90	1.5
1	70	9.75	1	46	1.75
1	70	9.75	1	28	1.25
1	70	9.75	1	58	1.5
1	70	9.75	1	84	1.5
1	72	9.25	1	16	1.5
1	72	9.25	1	44	1.75
1	72	9.25	1	56	2.25
1	72	9.25	1	36	1
1	72	9.25	1	46	2
1	72	9.25	1	62	2
1	72	9.25	1	18	1.5
1	72	9.5	1	18	1.25
1	72	9.5	1	62	1.5
1	72	9.5	1	12	1.25
1	72	9.75	1	16	1.5
1	72	9.75	1	36	1.25
1	72	9.75	1	36	1
1	72	9.75	1	22	1.25
1	72	9.75	1	18	1.5
1	74	9.25	1	64	2.25
1	74	9.5	1	42	2
1	74	9.5	1	20	1.5
1	74	9.5	2	22	1
1	74	9.5	1	70	1.75
1	74	9.5	1	20	1.75
1	74	9.75	1	46	1.25
1	74	9.75	2	60	1
1	74	9.75	1	24	1.75
1	76	9.25	2	36	1
1	76	9.5	1	44	1.5
1	76	9.5	1	22	1.75
1	76	9.5	1	64	1.25
1	76	9.5	1	14	1.25
1	76	9.5	1	48	2
1	76	9.5	1	70	1.75
1	76	9.75	1	66	1.75
1	76	9.75	1	24	1.25
1	76	9.75	1	58	1.5
1	76	9.75	2	22	1
1	76	9.75	1	74	1.5
1	76	9.75	1	78	1.25
1	76	9.75	1	18	1.5
1	78	9.5	1	24	2
1	78	9.5	1	14	1.25
1	78	9.5	1	40	1.5
1	78	9.5	1	20	1.5
1	78	9.5	1	28	1.5
1	78	9.75	1	30	1.75
1	78	9.75	1	76	1.75
1	78	9.75	2	30	1
1	78	9.75	2	22	1
1	80	9.5	1	18	1.25
1	80	9.5	1	44	2
1	80	9.5	1	82	2
1	80	9.75	1	22	1.25
1	80	9.75	1	68	1.75
1	82	9.5	1	22	1.75
1	82	9.75	2	60	1
1	82	9.75	1	32	1.75
1	84	9.25	1	70	2
1	84	9.25	1	20	2.25
1	84	9.75	2	34	1
1	84	9.75	1	60	1.5
1	84	9.75	2	76	1
1	84	9.75	1	76	1.25
1	86	9.5	1	80	1.5
1	88	9.75	1	52	1.75
1	90	9.5	1	16	1.75
1	92	9.5	1	36	2
1	92	9.5	1	16	1.75
1	92	9.5	1	58	1.5
1	94	9.75	1	28	1.75
1	94	9.75	2	96	1
1	94	9.75	2	80	1
1	96	9.75	1	18	1.75
2	16	2	1	48	3.75
2	16	2.25	1	72	1.75
2	16	2.25	1	74	2.25
2	16	2.25	1	76	1.25
2	16	2.25	1	32	1
2	16	2.25	1	62	1.25
2	16	2.25	1	56	2.25
2	16	2.25	1	82	1.75
2	16	2.25	1	34	1
2	20	2.75	1	42	1
2	20	2.75	1	90	2.25
2	20	2.75	1	80	1.25
2	20	2.75	1	84	1.5
2	20	2.75	1	46	1
2	22	2.75	1	54	2.5
2	22	3	1	66	1
2	22	3	1	60	1.5
2	22	3	1	64	1.5
2	22	3	1	66	1.25
2	22	3	1	72	1.5
2	22	3	1	64	1
2	24	3	2	96	1
2	24	3	1	62	2.25
2	24	3	2	76	1
2	24	3	1	32	1.75
2	24	3	1	42	1.5
2	24	3.25	1	50	1.25
2	24	3.25	1	64	1
2	24	3.25	1	44	1.25
2	24	3.25	1	90	1.25
2	26	3	1	38	2.5
2	26	3	2	28	1
2	26	3.25	1	86	2.25
2	26	3.25	1	70	2.25
2	26	3.25	1	76	1.5
2	26	3.25	2	90	1.25
2	26	3.25	1	76	3
2	26	3.25	1	28	1.25
2	26	3.25	1	92	3
2	26	3.25	2	96	1
2	28	3.5	1	62	1.75
2	28	3.5	1	96	2.5
2	28	3.5	1	30	1
2	28	3.5	1	34	1.5
2	28	3.5	2	66	1
2	28	3.5	1	42	1
2	28	3.5	1	44	1
2	28	3.5	1	96	2
2	28	3.5	2	88	1
2	30	3.5	1	96	4.75
2	30	3.5	1	28	1.5
2	30	3.5	1	88	3.75
2	30	3.5	2	60	1.25
2	30	3.5	1	96	4.25
2	30	3.75	2	78	1
2	30	3.75	2	58	1
2	30	3.75	2	86	1
2	30	3.75	1	70	2.25
2	30	3.75	2	88	1
2	30	3.75	1	64	1.75
2	30	3.75	1	82	1
2	30	3.75	1	68	2.5
2	30	3.75	1	42	1.25
2	30	3.75	1	74	2
2	32	3.5	1	96	6.25
2	32	3.5	1	86	5.75
2	32	3.5	1	26	1.75
2	32	3.5	1	80	4.5
2	32	3.5	2	28	1
2	32	3.5	1	64	4.75
2	32	3.75	1	60	3.25
2	32	3.75	1	74	5
2	32	3.75	1	66	2.5
2	32	3.75	1	80	3.25
2	32	3.75	1	78	2.75
2	32	3.75	1	92	3.5
2	32	3.75	1	66	1.25
2	32	3.75	1	76	3.5
2	32	3.75	1	50	1.5
2	32	3.75	1	54	2.25
2	32	3.75	1	78	4.25
2	32	3.75	1	46	2.25
2	32	4	1	96	2.5
2	32	4	1	48	1
2	32	4	2	58	1
2	32	4	1	26	1.25
2	32	4	1	64	2.25
2	32	4	1	40	1.25
2	32	4	1	76	1.5
2	32	4	1	46	1.75
2	32	4	1	84	2.25
2	32	4	1	62	1.5
2	34	3.75	1	68	3
2	34	3.75	3	54	1
2	34	3.75	1	58	4.5
2	34	3.75	1	82	6
2	34	3.75	1	26	1.5
2	34	3.75	1	64	5
2	34	3.75	1	84	5.25
2	34	4	1	94	4.5
2	34	4	1	96	2.25
2	34	4	1	60	1.75
2	34	4	1	74	1.5
2	34	4	1	88	3.75
2	34	4	1	82	3.25
2	34	4	1	88	3.5
2	34	4	2	58	1
2	34	4	2	88	1.5
2	34	4	1	28	1
2	34	4	2	80	1.5
2	34	4	1	60	3.25
2	36	3.75	1	48	3.25
2	36	4	1	56	2.75
2	36	4	1	84	3.25
2	36	4	1	44	2.5
2	36	4	3	56	1
2	36	4	3	74	1
2	36	4.25	1	96	4
2	36	4.25	1	86	2
2	36	4.25	1	62	2
2	36	4.25	2	58	1
2	36	4.25	1	54	2.25
2	36	4.25	1	78	3.25
2	36	4.25	1	94	1.5
2	36	4.25	1	58	1.5
2	36	4.25	3	84	1
2	36	4.25	1	92	3.25
2	36	4.25	2	66	1
2	36	4.25	1	28	1
2	36	4.25	1	78	1.75
2	36	4.25	1	84	2.5
2	36	4.25	1	82	1.5
2	36	4.25	1	80	1.5
2	36	4.25	1	60	2.5
2	36	4.25	1	84	1.75
2	36	4.5	1	68	1
2	36	4.5	1	30	1.25
2	36	4.5	1	66	2
2	36	4.5	2	84	1
2	36	4.5	1	56	1
2	36	4.5	1	22	1
2	36	4.5	1	74	3
2	36	4.5	1	50	2.25
2	36	4.5	1	92	2.25
2	36	4.5	1	86	1.25
2	36	4.5	1	62	1.5
2	36	4.5	2	82	1.25
2	36	4.5	1	60	1.5
2	38	4	1	72	6.5
2	38	4	1	74	4.75
2	38	4	1	68	5.25
2	38	4	1	54	5
2	38	4	3	52	1
2	38	4	1	68	3.75
2	38	4.25	2	48	1.25
2	38	4.25	1	88	2
2	38	4.25	3	78	1
2	38	4.25	1	68	2.75
2	38	4.25	1	94	4.75
2	38	4.25	1	62	2
2	38	4.25	1	46	2
2	38	4.25	1	48	1.5
2	40	4	2	58	1.5
2	40	4	1	78	6
2	40	4.25	3	54	1
2	40	4.25	1	96	4.75
2	40	4.25	1	72	2.5
2	40	4.25	1	60	2.25
2	40	4.25	1	88	4.5
2	40	4.25	1	80	2.5
2	40	4.25	3	90	1
2	40	4.25	1	48	3.5
2	40	4.25	1	48	3
2	40	4.25	2	44	1.25
2	40	4.25	1	66	2.5
2	40	4.5	1	94	3.75
2	40	4.5	1	76	1.5
2	40	4.5	1	40	1.5
2	40	4.5	1	14	1
2	40	4.5	1	58	2.25
2	40	4.5	1	90	1.75
2	40	4.5	1	56	3
2	40	4.5	1	32	1.75
2	40	4.5	1	52	1
2	40	4.75	1	84	2.25
2	40	4.75	2	60	1.25
2	40	4.75	1	86	1.75
2	40	4.75	2	86	1
2	40	4.75	1	20	1
2	40	4.75	1	82	1.75
2	40	4.75	1	74	2
2	40	4.75	1	82	2
2	40	4.75	1	60	2
2	40	4.75	2	76	1.25
2	40	4.75	1	86	2.5
2	40	4.75	2	50	1
2	40	5	1	94	2
2	40	5	1	68	1.25
2	40	5	2	80	1.25
2	40	5	1	96	3
2	40	5	1	86	2.75
2	40	5	1	64	1.75
2	40	5	2	56	1
2	40	5	1	52	1.5
2	40	5	1	34	1
2	40	5	1	60	1.5
2	42	4.25	1	50	2.75
2	42	4.5	1	82	3.75
2	42	4.5	1	58	1
2	42	4.5	2	36	1.25
2	42	4.5	1	74	1.25
2	42	4.5	1	42	2.25
2	42	4.5	1	96	3.75
2	42	4.5	1	26	1
2	42	4.5	2	72	1
2	42	4.5	1	56	3.75
2	42	4.5	1	38	3
2	42	4.5	1	46	1.75
2	42	4.5	1	96	2
2	42	4.5	1	40	2.25
2	42	4.5	1	96	3.5
2	42	4.5	2	78	1.5
2	42	4.5	1	68	3.75
2	42	4.75	1	46	2.5
2	42	4.75	1	58	1.25
2	42	4.75	1	60	2.75
2	42	4.75	2	74	1.25
2	42	4.75	1	62	2.5
2	42	4.75	1	66	2
2	42	4.75	1	70	3.25
2	42	4.75	2	50	1.25
2	42	4.75	1	72	1
2	42	4.75	1	46	2.25
2	42	4.75	1	70	2
2	42	4.75	1	48	3.25
2	44	4.25	1	56	5.25
2	44	4.5	1	44	3
2	44	4.5	3	84	1
2	44	4.5	3	60	1
2	44	4.5	1	58	3.5
2	44	4.5	2	58	1.5
2	44	4.5	1	70	4
2	44	4.5	2	90	1.5
2	44	4.5	1	60	3.75
2	44	4.5	1	88	4.25
2	44	4.5	1	70	4.25
2	44	4.75	3	96	1
2	44	4.75	1	48	1.25
2	44	4.75	1	70	2
2	44	4.75	1	82	3.25
2	44	4.75	1	46	2.5
2	44	4.75	1	92	3
2	44	4.75	1	38	2
2	44	4.75	1	34	1.5
2	44	4.75	1	56	2.5
2	44	4.75	1	86	3.5
2	44	4.75	1	56	3.25
2	44	4.75	2	70	1
2	44	4.75	3	70	1
2	44	4.75	1	22	1.25
2	44	4.75	1	54	1.25
2	44	5	1	62	2
2	44	5	2	52	1.25
2	44	5	1	94	2.75
2	44	5	1	72	1
2	44	5	1	70	2
2	44	5	2	84	1
2	44	5	2	74	1.25
2	44	5	1	26	1
2	44	5	1	62	1
2	44	5	1	58	1.75
2	44	5	1	56	1.25
2	44	5	2	94	1.25
2	44	5	2	58	1.25
2	46	4.25	1	44	4.5
2	46	4.5	1	28	2
2	46	4.5	2	92	1.5
2	46	4.5	2	78	1.5
2	46	4.5	3	54	1
2	46	4.75	2	92	1.25
2	46	4.75	3	62	1
2	46	4.75	1	90	3
2	46	4.75	3	70	1
2	46	4.75	1	52	2.25
2	46	4.75	1	18	1.25
2	46	4.75	1	64	2.75
2	46	4.75	3	84	1
2	46	5	2	58	1.25
2	46	5	1	80	2.5
2	46	5	1	38	2.25
2	46	5	1	22	1.5
2	46	5	1	32	2.25
2	46	5	1	42	2.5
2	46	5	1	58	2.75
2	46	5	1	78	2
2	48	4.5	1	18	1.5
2	48	4.5	1	54	4.25
2	48	4.5	3	40	1
2	48	4.75	1	54	4
2	48	4.75	1	46	3.25
2	48	4.75	3	76	1
2	48	4.75	1	70	4
2	48	4.75	2	36	1.25
2	48	5	1	48	2.25
2	48	5	1	82	3
2	48	5	1	46	2.25
2	48	5	1	80	2.25
2	48	5	1	66	2.75
2	48	5	1	56	2.75
2	48	5	2	28	1
2	48	5	1	26	1.5
2	48	5	1	92	3
2	48	5	1	94	2.75
2	48	5	1	46	2
2	48	5.25	1	86	1.25
2	48	5.25	1	56	1.5
2	48	5.25	1	38	1.75
2	48	5.25	1	92	2.5
2	48	5.25	1	54	1
2	48	5.25	1	64	2.5
2	48	5.25	1	70	1
2	48	5.25	2	76	1
2	48	5.25	1	94	2.75
2	48	5.25	1	62	2.5
2	48	5.25	2	48	1
2	48	5.25	2	52	1
2	50	4.5	1	52	4.25
2	50	4.5	3	46	1
2	50	4.75	1	46	2.75
2	50	4.75	1	82	4
2	50	5	2	40	1
2	50	5	1	94	2.25
2	50	5	1	32	1.75
2	50	5	1	46	2.75
2	50	5	1	30	1.75
2	50	5	1	92	1.75
2	50	5	1	72	2.25
2	50	5	1	70	2.75
[truncated: 431 more rows]
