# Supplementary material for: Combination Chemotherapy of Multidrug-resistant Early-stage Colon Cancer: Determining Optimal Dose Schedules by High-performance Computer Simulation
Source: Cancer Res Commun. 2023 Jan 9;3(1):21–30. doi: 10.1158/2767-9764.CRC-22-0271 (PMC9851383; doi:10.1158/2767-9764.CRC-22-0271)
Supplement: Table S2 — The 2430 dose schedules that cured all doubly resistant mutants in 100% of 50 independent trials and allowed crypts to recover. [file crc-22-0271-s02.xlsx]

## Sheet: Cytotoxic_MutA_Only
Duration	Interval	Lethality
1	8	2
1	10	2.25
1	10	2.5
1	12	2.5
1	12	2.75
1	14	3
1	14	3.25
1	16	3.25
1	16	3.5
1	18	3.5
1	18	3.75
1	18	4
1	18	4.25
1	20	3.75
1	20	4
1	20	4.25
1	20	4.5
1	22	4
1	22	4.25
1	22	4.5
1	22	4.75
1	22	5
1	24	4.25
1	24	4.5
1	24	4.75
1	24	5
1	24	5.25
1	24	5.5
1	26	4.5
1	26	4.75
1	26	5
1	26	5.25
1	26	5.5
1	26	5.75
1	26	6
1	28	4.75
1	28	5
1	28	5.25
1	28	5.5
1	28	5.75
1	28	6
1	28	6.25
1	30	5
1	30	5.25
1	30	5.5
1	30	5.75
1	30	6
1	30	6.25
1	30	6.5
1	30	6.75
1	32	5
1	32	5.25
1	32	5.5
1	32	5.75
1	32	6
1	32	6.25
1	32	6.5
1	32	6.75
1	34	5.25
1	34	5.5
1	34	5.75
1	34	6
1	34	6.25
1	34	6.5
1	34	6.75
1	34	7
1	36	5.5
1	36	5.75
1	36	6
1	36	6.25
1	36	6.5
1	36	6.75
1	36	7
1	36	7.25
1	36	7.5
1	38	5.5
1	38	5.75
1	38	6
1	38	6.25
1	38	6.5
1	38	6.75
1	38	7
1	38	7.25
1	38	7.5
1	38	7.75
1	40	5.5
1	40	5.75
1	40	6
1	40	6.25
1	40	6.5
1	40	6.75
1	40	7
1	40	7.25
1	40	7.5
1	40	7.75
1	42	5.75
1	42	6
1	42	6.25
1	42	6.5
1	42	6.75
1	42	7
1	42	7.25
1	42	7.5
1	42	7.75
1	42	8
1	44	5.75
1	44	6
1	44	6.25
1	44	6.5
1	44	6.75
1	44	7
1	44	7.25
1	44	7.5
1	44	7.75
1	44	8
1	44	8.25
1	46	5.75
1	46	6
1	46	6.25
1	46	6.5
1	46	6.75
1	46	7
1	46	7.25
1	46	7.5
1	46	7.75
1	46	8
1	46	8.25
1	48	5.75
1	48	6
1	48	6.25
1	48	6.5
1	48	6.75
1	48	7
1	48	7.25
1	48	7.5
1	48	7.75
1	48	8
1	48	8.25
1	48	8.5
1	50	5.75
1	50	6
1	50	6.25
1	50	6.5
1	50	6.75
1	50	7
1	50	7.25
1	50	7.5
1	50	7.75
1	50	8
1	50	8.25
1	50	8.5
1	52	5.75
1	52	6
1	52	6.25
1	52	6.5
1	52	6.75
1	52	7
1	52	7.25
1	52	7.5
1	52	7.75
1	52	8
1	52	8.25
1	52	8.5
1	52	8.75
1	52	9
1	54	5.75
1	54	6.25
1	54	6.5
1	54	6.75
1	54	7
1	54	7.25
1	54	7.5
1	54	7.75
1	54	8
1	54	8.25
1	54	8.5
1	54	8.75
1	54	9
1	56	6.25
1	56	6.5
1	56	6.75
1	56	7
1	56	7.25
1	56	7.5
1	56	7.75
1	56	8
1	56	8.25
1	56	8.5
1	56	8.75
1	56	9
1	56	9.25
1	58	6.25
1	58	6.5
1	58	6.75
1	58	7
1	58	7.25
1	58	7.5
1	58	7.75
1	58	8
1	58	8.25
1	58	8.5
1	58	8.75
1	58	9
1	60	6.25
1	60	6.5
1	60	6.75
1	60	7
1	60	7.25
1	60	7.5
1	60	7.75
1	60	8
1	60	8.25
1	60	8.5
1	60	8.75
1	60	9
1	60	9.25
1	60	9.75
1	62	6.25
1	62	6.5
1	62	6.75
1	62	7
1	62	7.25
1	62	7.5
1	62	8
1	62	8.25
1	62	8.5
1	62	8.75
1	62	9
1	62	9.25
1	62	9.5
1	62	10
1	64	6.25
1	64	6.5
1	64	6.75
1	64	7
1	64	7.25
1	64	7.5
1	64	8
1	64	8.25
1	64	8.5
1	64	8.75
1	64	9
1	64	9.25
1	64	9.5
1	64	10
1	66	6.25
1	66	6.5
1	66	6.75
1	66	7
1	66	7.25
1	66	7.5
1	66	8
1	66	8.25
1	66	8.5
1	66	8.75
1	66	9
1	66	9.25
1	66	9.5
1	66	9.75
1	66	10
1	68	6.25
1	68	6.5
1	68	6.75
1	68	7
1	68	7.25
1	68	7.5
1	68	8
1	68	8.25
1	68	8.5
1	68	8.75
1	68	9
1	68	9.25
1	68	9.5
1	68	9.75
1	68	10
1	70	6.25
1	70	6.5
1	70	6.75
1	70	7
1	70	7.25
1	70	7.5
1	70	8
1	70	8.25
1	70	8.75
1	70	9
1	70	9.25
1	70	9.5
1	70	9.75
1	72	6.25
1	72	6.5
1	72	6.75
1	72	7
1	72	7.25
1	72	8
1	72	9.25
1	72	9.5
1	72	9.75
1	74	6.25
1	74	6.5
1	74	6.75
1	74	7
1	74	7.25
1	74	8
1	74	9.25
1	74	9.5
1	74	9.75
1	76	6.25
1	76	6.75
1	76	7
1	76	7.25
1	76	8
1	76	9.25
1	76	9.5
1	76	9.75
1	78	6.25
1	78	7
1	78	7.25
1	78	8
1	78	9.25
1	78	9.5
1	78	9.75
1	80	6.25
1	80	7
1	80	7.25
1	80	9.25
1	80	9.5
1	80	9.75
1	82	6.25
1	82	7
1	82	7.25
1	82	9.25
1	82	9.5
1	82	9.75
1	84	6.25
1	84	7
1	84	9.25
1	84	9.5
1	84	9.75
1	86	6.25
1	86	7
1	86	9.25
1	86	9.5
1	86	9.75
1	88	6.25
1	88	7
1	88	9.25
1	88	9.5
1	88	9.75
1	90	6.25
1	90	7
1	90	9.25
1	90	9.5
1	90	9.75
1	92	7
1	92	9.25
1	92	9.5
1	92	9.75
1	94	7
1	94	9.25
1	94	9.5
1	94	9.75
1	96	7
1	96	9.25
1	96	9.5
1	96	9.75
2	12	1.5
2	14	1.75
2	16	2
2	16	2.25
2	18	2.25
2	20	2.5
2	20	2.75
2	22	2.5
2	22	2.75
2	22	3
2	24	2.75
2	24	3
2	24	3.25
2	26	2.75
2	26	3
2	26	3.25
2	28	3
2	28	3.25
2	28	3.5
2	30	3.25
2	30	3.5
2	30	3.75
2	32	3.25
2	32	3.5
2	32	3.75
2	32	4
2	34	3.5
2	34	3.75
2	34	4
2	36	3.5
2	36	3.75
2	36	4
2	36	4.25
2	36	4.5
2	38	3.75
2	38	4
2	38	4.25
2	40	4
2	40	4.25
2	40	4.5
2	40	4.75
2	40	5
2	40	8.25
2	42	4
2	42	4.25
2	42	4.5
2	42	4.75
2	42	8.75
2	44	4
2	44	4.25
2	44	4.5
2	44	4.75
2	44	5
2	44	8.75
2	44	9
2	44	9.25
2	46	4.25
2	46	4.5
2	46	4.75
2	46	5
2	46	8.75
2	46	9
2	46	9.25
2	46	9.5
2	46	9.75
2	48	4.25
2	48	4.5
2	48	4.75
2	48	5
2	48	5.25
2	48	8.75
2	48	9
2	48	9.25
2	48	9.5
2	48	9.75
2	50	4.5
2	50	4.75
2	50	5
2	50	5.25
2	50	5.5
2	50	9
2	50	9.25
2	50	9.5
2	50	9.75
2	50	10
2	52	4.5
2	52	4.75
2	52	5.25
2	52	5.5
2	52	9
2	52	9.25
2	52	9.5
2	52	9.75
2	52	10
2	54	4.5
2	54	4.75
2	54	5.25
2	54	5.5
2	54	5.75
2	54	9
2	54	9.25
2	54	9.5
2	54	9.75
2	54	10
2	56	4.5
2	56	4.75
2	56	5.25
2	56	5.5
2	56	5.75
2	56	9
2	56	9.25
2	56	9.5
2	56	9.75
2	56	10
2	58	4.5
2	58	4.75
2	58	5.25
2	58	5.5
2	58	5.75
2	58	6
2	58	9
2	58	9.25
2	58	9.5
2	58	9.75
2	58	10
2	60	4.75
2	60	5.25
2	60	5.5
2	60	5.75
2	60	6.25
2	60	9
2	60	9.25
2	60	9.5
2	60	9.75
2	60	10
2	62	4.5
2	62	4.75
2	62	5.25
2	62	5.5
2	62	5.75
2	62	9
2	62	9.25
2	62	9.5
2	62	9.75
2	62	10
2	64	5.25
2	64	5.5
2	64	5.75
2	64	6
2	64	6.25
2	64	9
2	64	9.25
2	64	9.5
2	64	9.75
2	64	10
2	66	4.5
2	66	5.25
2	66	5.5
2	66	5.75
2	66	6
2	66	9
2	66	9.25
2	66	9.5
2	66	9.75
2	66	10
2	68	4.5
2	68	5.25
2	68	5.5
2	68	5.75
2	68	6
2	68	6.5
2	68	6.75
2	68	9
2	68	9.25
2	68	9.5
2	68	9.75
2	68	10
2	70	5.25
2	70	5.5
2	70	5.75
2	70	6
2	70	6.5
2	70	6.75
2	70	9
2	70	9.25
2	70	9.5
2	70	9.75
2	70	10
2	72	5.25
2	72	5.5
2	72	5.75
2	72	6
2	72	6.5
2	72	6.75
2	72	7
2	72	7.5
2	72	9
2	72	9.25
2	72	9.5
2	72	9.75
2	72	10
2	74	5.25
2	74	5.75
2	74	6
2	74	6.5
2	74	6.75
2	74	9
2	74	9.25
2	74	9.5
2	74	9.75
2	74	10
2	76	5.25
2	76	5.75
2	76	6
2	76	6.5
2	76	6.75
2	76	7
2	76	9
2	76	9.25
2	76	9.5
2	76	9.75
2	76	10
2	78	5.25
2	78	5.75
2	78	6
2	78	6.5
2	78	6.75
2	78	7
2	78	7.5
2	78	9
2	78	9.25
2	78	9.5
2	78	9.75
2	78	10
2	80	5.25
2	80	5.75
2	80	6
2	80	6.5
2	80	6.75
2	80	7.5
2	80	8.75
2	80	9
2	80	9.25
2	80	9.5
2	80	9.75
2	80	10
2	82	5.25
2	82	5.75
2	82	6
2	82	6.5
2	82	6.75
2	82	7
2	82	7.5
2	82	8.75
2	82	9
2	82	9.25
2	82	9.5
2	82	9.75
2	82	10
2	84	5.25
2	84	5.75
2	84	6
2	84	6.5
2	84	6.75
2	84	7
2	84	7.5
2	84	8.75
2	84	9
2	84	9.25
2	84	9.5
2	84	9.75
2	84	10
2	86	5.25
2	86	5.75
2	86	6
2	86	6.5
2	86	6.75
2	86	7.25
2	86	7.5
2	86	8.75
2	86	9
2	86	9.25
2	86	9.5
2	86	9.75
2	86	10
2	88	5.75
2	88	6
2	88	6.5
2	88	6.75
2	88	7
2	88	7.25
2	88	7.5
2	88	8.75
2	88	9
2	88	9.25
2	88	9.5
2	88	9.75
2	88	10
2	90	5.75
2	90	6
2	90	6.5
2	90	6.75
2	90	7
2	90	7.5
2	90	8
2	90	8.75
2	90	9
2	90	9.25
2	90	9.5
2	90	9.75
2	90	10
2	92	5.75
2	92	6
2	92	6.5
2	92	6.75
2	92	7
2	92	7.25
2	92	7.5
2	92	8.75
2	92	9
2	92	9.25
2	92	9.5
2	92	9.75
2	92	10
2	94	5.75
2	94	6
2	94	6.5
2	94	6.75
2	94	7
2	94	7.5
2	94	8
2	94	8.75
2	94	9
2	94	9.25
2	94	9.5
2	94	9.75
2	94	10
2	96	5.75
2	96	6
2	96	6.5
2	96	6.75
2	96	7
2	96	7.25
2	96	7.5
2	96	8
2	96	8.75
2	96	9
2	96	9.25
2	96	9.5
2	96	9.75
2	96	10
3	10	1
3	14	1.25
3	16	1.5
3	18	1.5
3	20	1.75
3	22	2
3	24	2
3	24	2.25
3	26	2.25
3	28	2.25
3	28	2.5
3	30	2.5
3	30	2.75
3	32	2.5
3	32	2.75
3	32	3
3	34	2.5
3	34	2.75
3	36	2.75
3	36	3
3	38	2.75
3	38	3
3	40	3
3	40	3.25
3	42	3
3	42	3.25
3	42	3.5
3	44	3.25
3	44	3.5
3	44	3.75
3	46	3.25
3	46	3.5
3	48	3.5
3	48	3.75
3	48	4.25
3	50	3.5
3	50	3.75
3	50	4
3	52	3.5
3	52	3.75
3	52	4
3	54	3.5
3	54	3.75
3	54	4
3	54	4.25
3	56	3.5
3	56	3.75
3	56	4
3	56	4.25
3	56	4.5
3	58	3.5
3	58	3.75
3	58	4.25
3	60	3.75
3	60	4.25
3	62	3.75
3	62	4.25
3	64	3.75
3	64	4.25
3	64	4.5
3	66	3.75
3	66	4.25
3	66	4.5
3	68	3.75
3	68	4.25
3	68	4.5
3	70	3.75
3	70	4.25
3	72	3.75
3	72	4.25
3	72	4.5
3	74	3.75
3	74	4.25
3	74	4.5
3	76	3.75
3	76	4.25
3	76	4.5
3	78	3.75
3	78	4.25
3	78	4.5
3	80	3.75
3	80	4.25
3	80	4.5
3	82	3.75
3	82	4.25
3	82	4.5
3	84	3.75
3	84	4.25
3	84	4.5
3	86	4.25
3	86	4.5
3	88	3.75
3	88	4.25
3	88	4.5
3	90	3.75
3	90	4.25
3	90	4.5
3	92	4.25
3	92	4.5
3	94	3.75
3	94	4.25
3	94	4.5
3	96	4.25
3	96	4.5
4	20	1.25
4	20	1.5
4	22	1.5
4	24	1.75
4	26	1.75
4	28	1.75
4	30	2
4	32	2
4	34	2.25
4	36	2.25
4	38	2.25
4	38	2.5
4	40	2.25
4	40	2.5
4	42	2.5
4	42	2.75
4	44	2.5
4	44	2.75
4	46	2.75
4	48	2.5
4	48	2.75
4	48	3
4	50	2.5
4	50	3
4	50	3.25
4	52	3
4	54	3
4	54	3.25
4	56	3
4	56	3.25
4	58	3
4	58	3.25
4	60	3
4	60	3.25
4	62	3
4	62	3.25
4	64	3.25
4	66	3
4	66	3.25
4	68	3
4	68	3.25
4	70	3
4	70	3.25
4	72	3
4	72	3.25
4	74	3.25
4	76	3.25
4	78	3.25
4	80	3
4	80	3.25
4	82	3.25
4	84	3
4	84	3.25
4	88	3
4	90	3
4	92	3
4	94	3
5	18	1
5	24	1.25
5	26	1.5
5	28	1.5
5	32	1.75
5	34	1.75
5	36	1.75
5	38	2
5	40	2
5	40	2.25
5	42	2
5	42	2.25
5	44	2.25
5	46	2.25
5	48	2.5
5	50	2.25
5	50	2.5
5	52	2.25
5	52	2.5
5	54	2.5
5	56	2.5
5	58	2.5
6	22	1
6	32	1.5
6	34	1.5
6	36	1.5
6	38	1.75
6	40	1.75
6	42	1.75
6	44	2
6	46	2
6	48	2
6	50	2
6	52	2
6	54	2
6	56	2
